# Supplementary material for: Identification of the cuproptosis-related hub genes and therapeutic agents for sarcopenia
Source: Front Genet. 2023 Mar 17;14:1136763. doi: 10.3389/fgene.2023.1136763 (PMC10063920; doi:10.3389/fgene.2023.1136763)
Supplement: Supplementary file 1 [file Table2.XLSX]

## Sheet: Sheet1
The clinical characteristics of subjects
Sample_title	Sample_geo_accession	Sample_source_name	Sample_organism	Sample_characteristics_population	Sample_characteristics_status	Sample_characteristicsa_sex	Sample_characteristics_age	Sample_characteristics_tissue
Sample 1 [sss]	GSM3020405	vastus lateralis muscle	Homo sapiens	population: Chinese descent	sarcopenia status: no	Sex: male	age (yr): 69	tissue: vastus lateralis muscle
Sample 2 [sss]	GSM3020406	vastus lateralis muscle	Homo sapiens	population: Chinese descent	sarcopenia status: no	Sex: male	age (yr): 69	tissue: vastus lateralis muscle
Sample 3 [sss]	GSM3020407	vastus lateralis muscle	Homo sapiens	population: Chinese descent	sarcopenia status: yes	Sex: male	age (yr): 69	tissue: vastus lateralis muscle
Sample 4 [sss]	GSM3020408	vastus lateralis muscle	Homo sapiens	population: Chinese descent	sarcopenia status: yes	Sex: male	age (yr): 73	tissue: vastus lateralis muscle
Sample 5 [sss]	GSM3020409	vastus lateralis muscle	Homo sapiens	population: Chinese descent	sarcopenia status: no	Sex: male	age (yr): 71	tissue: vastus lateralis muscle
Sample 6 [sss]	GSM3020410	vastus lateralis muscle	Homo sapiens	population: Chinese descent	sarcopenia status: no	Sex: male	age (yr): 65	tissue: vastus lateralis muscle
Sample 7 [sss]	GSM3020411	vastus lateralis muscle	Homo sapiens	population: Chinese descent	sarcopenia status: yes	Sex: male	age (yr): 78	tissue: vastus lateralis muscle
Sample 8 [sss]	GSM3020412	vastus lateralis muscle	Homo sapiens	population: Chinese descent	sarcopenia status: yes	Sex: male	age (yr): 66	tissue: vastus lateralis muscle
Sample 9 [sss]	GSM3020413	vastus lateralis muscle	Homo sapiens	population: Chinese descent	sarcopenia status: no	Sex: male	age (yr): 71	tissue: vastus lateralis muscle
Sample 10 [sss]	GSM3020414	vastus lateralis muscle	Homo sapiens	population: Chinese descent	sarcopenia status: no	Sex: male	age (yr): 67	tissue: vastus lateralis muscle
Sample 11 [sss]	GSM3020415	vastus lateralis muscle	Homo sapiens	population: Chinese descent	sarcopenia status: yes	Sex: male	age (yr): 75	tissue: vastus lateralis muscle
Sample 12 [sss]	GSM3020416	vastus lateralis muscle	Homo sapiens	population: Chinese descent	sarcopenia status: yes	Sex: male	age (yr): 76	tissue: vastus lateralis muscle
Sample 13 [sss]	GSM3020417	vastus lateralis muscle	Homo sapiens	population: Chinese descent	sarcopenia status: no	Sex: male	age (yr): 75	tissue: vastus lateralis muscle
Sample 14 [sss]	GSM3020418	vastus lateralis muscle	Homo sapiens	population: Chinese descent	sarcopenia status: no	Sex: male	age (yr): 77	tissue: vastus lateralis muscle
Sample 15 [sss]	GSM3020419	vastus lateralis muscle	Homo sapiens	population: Chinese descent	sarcopenia status: yes	Sex: male	age (yr): 71	tissue: vastus lateralis muscle
Sample 16 [sss]	GSM3020420	vastus lateralis muscle	Homo sapiens	population: Chinese descent	sarcopenia status: yes	Sex: male	age (yr): 75	tissue: vastus lateralis muscle
Sample 17 [sss]	GSM3020421	vastus lateralis muscle	Homo sapiens	population: Chinese descent	sarcopenia status: no	Sex: male	age (yr): 65	tissue: vastus lateralis muscle
Sample 18 [sss]	GSM3020422	vastus lateralis muscle	Homo sapiens	population: Chinese descent	sarcopenia status: no	Sex: male	age (yr): 66	tissue: vastus lateralis muscle
Sample 19 [sss]	GSM3020423	vastus lateralis muscle	Homo sapiens	population: Chinese descent	sarcopenia status: yes	Sex: male	age (yr): 74	tissue: vastus lateralis muscle
Sample 20 [sss]	GSM3020424	vastus lateralis muscle	Homo sapiens	population: Chinese descent	sarcopenia status: no	Sex: male	age (yr): 71	tissue: vastus lateralis muscle
Sample 21 [sss]	GSM3020425	vastus lateralis muscle	Homo sapiens	population: Chinese descent	sarcopenia status: no	Sex: male	age (yr): 75	tissue: vastus lateralis muscle
Sample 22 [sss]	GSM3020426	vastus lateralis muscle	Homo sapiens	population: Chinese descent	sarcopenia status: yes	Sex: male	age (yr): 78	tissue: vastus lateralis muscle
Sample 23 [sss]	GSM3020427	vastus lateralis muscle	Homo sapiens	population: Chinese descent	sarcopenia status: no	Sex: male	age (yr): 74	tissue: vastus lateralis muscle
Sample 24 [sss]	GSM3020428	vastus lateralis muscle	Homo sapiens	population: Chinese descent	sarcopenia status: no	Sex: male	age (yr): 71	tissue: vastus lateralis muscle
Sample 25 [sss]	GSM3020429	vastus lateralis muscle	Homo sapiens	population: Chinese descent	sarcopenia status: yes	Sex: male	age (yr): 67	tissue: vastus lateralis muscle
Sample 26 [sss]	GSM3020430	vastus lateralis muscle	Homo sapiens	population: Chinese descent	sarcopenia status: no	Sex: male	age (yr): 66	tissue: vastus lateralis muscle
Sample 27 [sss]	GSM3020431	vastus lateralis muscle	Homo sapiens	population: Chinese descent	sarcopenia status: no	Sex: male	age (yr): 69	tissue: vastus lateralis muscle
Sample 28 [sss]	GSM3020432	vastus lateralis muscle	Homo sapiens	population: Chinese descent	sarcopenia status: yes	Sex: male	age (yr): 76	tissue: vastus lateralis muscle
Sample 29 [sss]	GSM3020433	vastus lateralis muscle	Homo sapiens	population: Chinese descent	sarcopenia status: no	Sex: male	age (yr): 70	tissue: vastus lateralis muscle
Sample 30 [sss]	GSM3020434	vastus lateralis muscle	Homo sapiens	population: Chinese descent	sarcopenia status: yes	Sex: male	age (yr): 70	tissue: vastus lateralis muscle
Sample 31 [sss]	GSM3020435	vastus lateralis muscle	Homo sapiens	population: Chinese descent	sarcopenia status: yes	Sex: male	age (yr): 78	tissue: vastus lateralis muscle
Sample 32 [sss]	GSM3020436	vastus lateralis muscle	Homo sapiens	population: Chinese descent	sarcopenia status: no	Sex: male	age (yr): 79	tissue: vastus lateralis muscle
Sample 33 [sss]	GSM3020437	vastus lateralis muscle	Homo sapiens	population: Chinese descent	sarcopenia status: yes	Sex: male	age (yr): 74	tissue: vastus lateralis muscle
Sample 34 [sss]	GSM3020438	vastus lateralis muscle	Homo sapiens	population: Chinese descent	sarcopenia status: yes	Sex: male	age (yr): 69	tissue: vastus lateralis muscle
Sample 35 [sss]	GSM3020439	vastus lateralis muscle	Homo sapiens	population: Chinese descent	sarcopenia status: no	Sex: male	age (yr): 69	tissue: vastus lateralis muscle
Sample 36 [sss]	GSM3020440	vastus lateralis muscle	Homo sapiens	population: Chinese descent	sarcopenia status: yes	Sex: male	age (yr): 74	tissue: vastus lateralis muscle
Sample 37 [sss]	GSM3020441	vastus lateralis muscle	Homo sapiens	population: Chinese descent	sarcopenia status: yes	Sex: male	age (yr): 78	tissue: vastus lateralis muscle
Sample 38 [sss]	GSM3020442	vastus lateralis muscle	Homo sapiens	population: Chinese descent	sarcopenia status: no	Sex: male	age (yr): 65	tissue: vastus lateralis muscle
Sample 39 [sss]	GSM3020443	vastus lateralis muscle	Homo sapiens	population: Chinese descent	sarcopenia status: yes	Sex: male	age (yr): 68	tissue: vastus lateralis muscle
Sample 40 [sss]	GSM3020444	vastus lateralis muscle	Homo sapiens	population: Chinese descent	sarcopenia status: yes	Sex: male	age (yr): 66	tissue: vastus lateralis muscle
	!Sample_geo_accession
	GSM3020405
	GSM3020406
	GSM3020407
	GSM3020408
	GSM3020409
	GSM3020410
	GSM3020411
	GSM3020412
	GSM3020413
	GSM3020414
	GSM3020415
	GSM3020416
	GSM3020417
	GSM3020418
	GSM3020419
	GSM3020420
	GSM3020421
	GSM3020422
	GSM3020423
	GSM3020424
	GSM3020425
	GSM3020426
	GSM3020427
	GSM3020428
	GSM3020429
	GSM3020430
	GSM3020431
	GSM3020432
	GSM3020433
	GSM3020434
	GSM3020435
	GSM3020436
	GSM3020437
	GSM3020438
	GSM3020439
	GSM3020440
	GSM3020441
	GSM3020442
	GSM3020443
	GSM3020444
	!Sample_geo_accession
	GSM3020405
	GSM3020406
	GSM3020407
	GSM3020408
	GSM3020409
	GSM3020410
	GSM3020411
	GSM3020412
	GSM3020413
	GSM3020414
	GSM3020415
	GSM3020416
	GSM3020417
	GSM3020418
	GSM3020419
	GSM3020420
	GSM3020421
	GSM3020422
	GSM3020423
	GSM3020424
	GSM3020425
	GSM3020426
	GSM3020427
	GSM3020428
	GSM3020429
	GSM3020430
	GSM3020431
	GSM3020432
	GSM3020433
	GSM3020434
	GSM3020435
	GSM3020436
	GSM3020437
	GSM3020438
	GSM3020439
	GSM3020440
	GSM3020441
	GSM3020442
	GSM3020443
	GSM3020444
	!Sample_geo_accession
	GSM3020405
	GSM3020406
	GSM3020407
	GSM3020408
	GSM3020409
	GSM3020410
	GSM3020411
	GSM3020412
	GSM3020413
	GSM3020414
	GSM3020415
	GSM3020416
	GSM3020417
	GSM3020418
	GSM3020419
	GSM3020420
	GSM3020421
	GSM3020422
	GSM3020423
	GSM3020424
	GSM3020425
	GSM3020426
	GSM3020427
	GSM3020428
	GSM3020429
	GSM3020430
	GSM3020431
	GSM3020432
	GSM3020433
	GSM3020434
	GSM3020435
	GSM3020436
	GSM3020437
	GSM3020438
	GSM3020439
	GSM3020440
	GSM3020441
	GSM3020442
	GSM3020443
	GSM3020444
	!Sample_geo_accession
	GSM3020405
	GSM3020406
	GSM3020407
	GSM3020408
	GSM3020409
	GSM3020410
	GSM3020411
	GSM3020412
	GSM3020413
	GSM3020414
	GSM3020415
	GSM3020416
	GSM3020417
	GSM3020418
	GSM3020419
	GSM3020420
	GSM3020421
	GSM3020422
	GSM3020423
	GSM3020424
	GSM3020425
	GSM3020426
	GSM3020427
	GSM3020428
	GSM3020429
	GSM3020430
	GSM3020431
	GSM3020432
	GSM3020433
	GSM3020434
	GSM3020435
	GSM3020436
	GSM3020437
	GSM3020438
	GSM3020439
	GSM3020440
	GSM3020441
	GSM3020442
	GSM3020443
	GSM3020444
	!Sample_geo_accession
	GSM3020405
	GSM3020406
	GSM3020407
	GSM3020408
	GSM3020409
	GSM3020410
	GSM3020411
	GSM3020412
	GSM3020413
	GSM3020414
	GSM3020415
	GSM3020416
	GSM3020417
	GSM3020418
	GSM3020419
	GSM3020420
	GSM3020421
	GSM3020422
	GSM3020423
	GSM3020424
	GSM3020425
	GSM3020426
	GSM3020427
	GSM3020428
	GSM3020429
	GSM3020430
	GSM3020431
	GSM3020432
	GSM3020433
	GSM3020434
	GSM3020435
	GSM3020436
	GSM3020437
	GSM3020438
	GSM3020439
	GSM3020440
	GSM3020441
	GSM3020442
	GSM3020443
	GSM3020444
	!Sample_geo_accession
	GSM3020405
	GSM3020406
	GSM3020407
	GSM3020408
	GSM3020409
	GSM3020410
	GSM3020411
	GSM3020412
	GSM3020413
	GSM3020414
	GSM3020415
	GSM3020416
	GSM3020417
	GSM3020418
	GSM3020419
	GSM3020420
	GSM3020421
	GSM3020422
	GSM3020423
	GSM3020424
	GSM3020425
	GSM3020426
	GSM3020427
	GSM3020428
	GSM3020429
	GSM3020430
	GSM3020431
	GSM3020432
	GSM3020433
	GSM3020434
	GSM3020435
	GSM3020436
	GSM3020437
	GSM3020438
	GSM3020439
	GSM3020440
	GSM3020441
	GSM3020442
	GSM3020443
	GSM3020444
	!Sample_geo_accession
	GSM3020405
	GSM3020406
	GSM3020407
	GSM3020408
	GSM3020409
	GSM3020410
	GSM3020411
	GSM3020412
	GSM3020413
	GSM3020414
	GSM3020415
	GSM3020416
	GSM3020417
	GSM3020418
	GSM3020419
	GSM3020420
	GSM3020421
	GSM3020422
	GSM3020423
	GSM3020424
	GSM3020425
	GSM3020426
	GSM3020427
	GSM3020428
	GSM3020429
	GSM3020430
	GSM3020431
	GSM3020432
	GSM3020433
	GSM3020434
	GSM3020435
	GSM3020436
	GSM3020437
	GSM3020438
	GSM3020439
	GSM3020440
	GSM3020441
	GSM3020442
	GSM3020443
	GSM3020444
	!Sample_geo_accession
	GSM3020405
	GSM3020406
	GSM3020407
	GSM3020408
	GSM3020409
	GSM3020410
	GSM3020411
	GSM3020412
	GSM3020413
	GSM3020414
	GSM3020415
	GSM3020416
	GSM3020417
	GSM3020418
	GSM3020419
	GSM3020420
	GSM3020421
	GSM3020422
	GSM3020423
	GSM3020424
	GSM3020425
	GSM3020426
	GSM3020427
	GSM3020428
	GSM3020429
	GSM3020430
	GSM3020431
	GSM3020432
	GSM3020433
	GSM3020434
	GSM3020435
	GSM3020436
	GSM3020437
	GSM3020438
	GSM3020439
	GSM3020440
	GSM3020441
	GSM3020442
	GSM3020443
	GSM3020444
	!Sample_geo_accession
	GSM3020405
	GSM3020406
	GSM3020407
	GSM3020408
	GSM3020409
	GSM3020410
	GSM3020411
	GSM3020412
	GSM3020413
	GSM3020414
	GSM3020415
	GSM3020416
	GSM3020417
	GSM3020418
	GSM3020419
	GSM3020420
	GSM3020421
	GSM3020422
	GSM3020423
	GSM3020424
	GSM3020425
	GSM3020426
	GSM3020427
	GSM3020428
	GSM3020429
	GSM3020430
	GSM3020431
	GSM3020432
	GSM3020433
	GSM3020434
	GSM3020435
	GSM3020436
	GSM3020437
	GSM3020438
	GSM3020439
	GSM3020440
	GSM3020441
	GSM3020442
	GSM3020443
	GSM3020444
	!Sample_geo_accession
	GSM3020405
	GSM3020406
	GSM3020407
	GSM3020408
	GSM3020409
	GSM3020410
	GSM3020411
	GSM3020412
	GSM3020413
	GSM3020414
	GSM3020415
	GSM3020416
	GSM3020417
	GSM3020418
	GSM3020419
	GSM3020420
	GSM3020421
	GSM3020422
	GSM3020423
	GSM3020424
	GSM3020425
	GSM3020426
	GSM3020427
	GSM3020428
	GSM3020429
	GSM3020430
	GSM3020431
	GSM3020432
	GSM3020433
	GSM3020434
	GSM3020435
	GSM3020436
	GSM3020437
	GSM3020438
	GSM3020439
	GSM3020440
	GSM3020441
	GSM3020442
	GSM3020443
	GSM3020444
	!Sample_geo_accession
	GSM3020405
	GSM3020406
	GSM3020407
	GSM3020408
	GSM3020409
	GSM3020410
	GSM3020411
	GSM3020412
	GSM3020413
	GSM3020414
	GSM3020415
	GSM3020416
	GSM3020417
	GSM3020418
	GSM3020419
	GSM3020420
	GSM3020421
	GSM3020422
	GSM3020423
	GSM3020424
	GSM3020425
	GSM3020426
	GSM3020427
	GSM3020428
	GSM3020429
	GSM3020430
	GSM3020431
	GSM3020432
	GSM3020433
	GSM3020434
	GSM3020435
	GSM3020436
	GSM3020437
	GSM3020438
	GSM3020439
	GSM3020440
	GSM3020441
	GSM3020442
	GSM3020443
	GSM3020444
	!Sample_geo_accession
	GSM3020405
	GSM3020406
	GSM3020407
	GSM3020408
	GSM3020409
	GSM3020410
	GSM3020411
	GSM3020412
	GSM3020413
	GSM3020414
	GSM3020415
	GSM3020416
	GSM3020417
	GSM3020418
	GSM3020419
	GSM3020420
	GSM3020421
	GSM3020422
	GSM3020423
	GSM3020424
	GSM3020425
	GSM3020426
	GSM3020427
	GSM3020428
	GSM3020429
	GSM3020430
	GSM3020431
	GSM3020432
	GSM3020433
	GSM3020434
	GSM3020435
	GSM3020436
	GSM3020437
	GSM3020438
	GSM3020439
	GSM3020440
	GSM3020441
	GSM3020442
	GSM3020443
	GSM3020444
	!Sample_geo_accession
	GSM3020405
	GSM3020406
	GSM3020407
	GSM3020408
	GSM3020409
	GSM3020410
	GSM3020411
	GSM3020412
	GSM3020413
	GSM3020414
	GSM3020415
	GSM3020416
	GSM3020417
	GSM3020418
	GSM3020419
	GSM3020420
	GSM3020421
	GSM3020422
	GSM3020423
	GSM3020424
	GSM3020425
	GSM3020426
	GSM3020427
	GSM3020428
	GSM3020429
	GSM3020430
	GSM3020431
	GSM3020432
	GSM3020433
	GSM3020434
	GSM3020435
	GSM3020436
	GSM3020437
	GSM3020438
	GSM3020439
	GSM3020440
	GSM3020441
	GSM3020442
	GSM3020443
	GSM3020444
	!Sample_geo_accession
	GSM3020405
	GSM3020406
	GSM3020407
	GSM3020408
	GSM3020409
	GSM3020410
	GSM3020411
	GSM3020412
	GSM3020413
	GSM3020414
	GSM3020415
	GSM3020416
	GSM3020417
	GSM3020418
	GSM3020419
	GSM3020420
	GSM3020421
	GSM3020422
	GSM3020423
	GSM3020424
	GSM3020425
	GSM3020426
	GSM3020427
	GSM3020428
	GSM3020429
	GSM3020430
	GSM3020431
	GSM3020432
	GSM3020433
	GSM3020434
	GSM3020435
	GSM3020436
	GSM3020437
	GSM3020438
	GSM3020439
	GSM3020440
	GSM3020441
	GSM3020442
	GSM3020443
	GSM3020444
	!Sample_geo_accession
	GSM3020405
	GSM3020406
	GSM3020407
	GSM3020408
	GSM3020409
	GSM3020410
	GSM3020411
	GSM3020412
	GSM3020413
	GSM3020414
	GSM3020415
	GSM3020416
	GSM3020417
	GSM3020418
	GSM3020419
	GSM3020420
	GSM3020421
	GSM3020422
	GSM3020423
	GSM3020424
	GSM3020425
	GSM3020426
	GSM3020427
	GSM3020428
	GSM3020429
	GSM3020430
	GSM3020431
	GSM3020432
	GSM3020433
	GSM3020434
	GSM3020435
	GSM3020436
	GSM3020437
	GSM3020438
	GSM3020439
	GSM3020440
	GSM3020441
	GSM3020442
	GSM3020443
	GSM3020444
	!Sample_geo_accession
	GSM3020405
	GSM3020406
	GSM3020407
	GSM3020408
	GSM3020409
	GSM3020410
	GSM3020411
	GSM3020412
	GSM3020413
	GSM3020414
	GSM3020415
	GSM3020416
	GSM3020417
	GSM3020418
	GSM3020419
	GSM3020420
	GSM3020421
	GSM3020422
	GSM3020423
	GSM3020424
	GSM3020425
	GSM3020426
	GSM3020427
	GSM3020428
	GSM3020429
	GSM3020430
	GSM3020431
	GSM3020432
	GSM3020433
	GSM3020434
	GSM3020435
	GSM3020436
	GSM3020437
	GSM3020438
	GSM3020439
	GSM3020440
	GSM3020441
	GSM3020442
	GSM3020443
	GSM3020444
	!Sample_geo_accession
	GSM3020405
	GSM3020406
	GSM3020407
	GSM3020408
	GSM3020409
	GSM3020410
	GSM3020411
	GSM3020412
	GSM3020413
	GSM3020414
	GSM3020415
	GSM3020416
	GSM3020417
	GSM3020418
	GSM3020419
	GSM3020420
	GSM3020421
	GSM3020422
	GSM3020423
	GSM3020424
	GSM3020425
	GSM3020426
	GSM3020427
	GSM3020428
	GSM3020429
	GSM3020430
	GSM3020431
	GSM3020432
	GSM3020433
	GSM3020434
	GSM3020435
	GSM3020436
	GSM3020437
	GSM3020438
	GSM3020439
	GSM3020440
	GSM3020441
	GSM3020442
	GSM3020443
	GSM3020444
	!Sample_geo_accession
	GSM3020405
	GSM3020406
	GSM3020407
	GSM3020408
	GSM3020409
	GSM3020410
	GSM3020411
	GSM3020412
	GSM3020413
	GSM3020414
	GSM3020415
	GSM3020416
	GSM3020417
	GSM3020418
	GSM3020419
	GSM3020420
	GSM3020421
	GSM3020422
	GSM3020423
	GSM3020424
	GSM3020425
	GSM3020426
	GSM3020427
	GSM3020428
	GSM3020429
	GSM3020430
	GSM3020431
	GSM3020432
	GSM3020433
	GSM3020434
	GSM3020435
	GSM3020436
	GSM3020437
	GSM3020438
	GSM3020439
	GSM3020440
	GSM3020441
	GSM3020442
	GSM3020443
	GSM3020444
	!Sample_geo_accession
	GSM3020405
	GSM3020406
	GSM3020407
	GSM3020408
	GSM3020409
	GSM3020410
	GSM3020411
	GSM3020412
	GSM3020413
	GSM3020414
	GSM3020415
	GSM3020416
	GSM3020417
	GSM3020418
	GSM3020419
	GSM3020420
	GSM3020421
	GSM3020422
	GSM3020423
	GSM3020424
	GSM3020425
	GSM3020426
	GSM3020427
	GSM3020428
	GSM3020429
	GSM3020430
	GSM3020431
	GSM3020432
	GSM3020433
	GSM3020434
	GSM3020435
	GSM3020436
	GSM3020437
	GSM3020438
	GSM3020439
	GSM3020440
	GSM3020441
	GSM3020442
	GSM3020443
	GSM3020444
	!Sample_geo_accession
	GSM3020405
	GSM3020406
	GSM3020407
	GSM3020408
	GSM3020409
	GSM3020410
	GSM3020411
	GSM3020412
	GSM3020413
	GSM3020414
	GSM3020415
	GSM3020416
	GSM3020417
	GSM3020418
	GSM3020419
	GSM3020420
	GSM3020421
	GSM3020422
	GSM3020423
	GSM3020424
	GSM3020425
	GSM3020426
	GSM3020427
	GSM3020428
	GSM3020429
	GSM3020430
	GSM3020431
	GSM3020432
	GSM3020433
	GSM3020434
	GSM3020435
	GSM3020436
	GSM3020437
	GSM3020438
	GSM3020439
	GSM3020440
	GSM3020441
	GSM3020442
	GSM3020443
	GSM3020444
	!Sample_geo_accession
	GSM3020405
	GSM3020406
	GSM3020407
	GSM3020408
	GSM3020409
	GSM3020410
	GSM3020411
	GSM3020412
	GSM3020413
	GSM3020414
	GSM3020415
	GSM3020416
	GSM3020417
	GSM3020418
	GSM3020419
	GSM3020420
	GSM3020421
	GSM3020422
	GSM3020423
	GSM3020424
	GSM3020425
	GSM3020426
	GSM3020427
	GSM3020428
	GSM3020429
	GSM3020430
	GSM3020431
	GSM3020432
	GSM3020433
	GSM3020434
	GSM3020435
	GSM3020436
	GSM3020437
	GSM3020438
	GSM3020439
	GSM3020440
	GSM3020441
	GSM3020442
	GSM3020443
	GSM3020444
	!Sample_geo_accession
	GSM3020405
	GSM3020406
	GSM3020407
	GSM3020408
	GSM3020409
	GSM3020410
	GSM3020411
	GSM3020412
	GSM3020413
	GSM3020414
	GSM3020415
	GSM3020416
	GSM3020417
	GSM3020418
	GSM3020419
	GSM3020420
	GSM3020421
	GSM3020422
	GSM3020423
	GSM3020424
	GSM3020425
	GSM3020426
	GSM3020427
	GSM3020428
	GSM3020429
	GSM3020430
	GSM3020431
	GSM3020432
	GSM3020433
	GSM3020434
	GSM3020435
	GSM3020436
	GSM3020437
	GSM3020438
	GSM3020439
	GSM3020440
	GSM3020441
	GSM3020442
	GSM3020443
	GSM3020444
	!Sample_geo_accession
	GSM3020405
	GSM3020406
	GSM3020407
	GSM3020408
	GSM3020409
	GSM3020410
	GSM3020411
	GSM3020412
	GSM3020413
	GSM3020414
	GSM3020415
	GSM3020416
	GSM3020417
	GSM3020418
	GSM3020419
	GSM3020420
	GSM3020421
	GSM3020422
	GSM3020423
	GSM3020424
	GSM3020425
	GSM3020426
	GSM3020427
	GSM3020428
	GSM3020429
	GSM3020430
	GSM3020431
	GSM3020432
	GSM3020433
	GSM3020434
	GSM3020435
	GSM3020436
	GSM3020437
	GSM3020438
	GSM3020439
	GSM3020440
	GSM3020441
	GSM3020442
	GSM3020443
	GSM3020444
	!Sample_geo_accession
	GSM3020405
	GSM3020406
	GSM3020407
	GSM3020408
	GSM3020409
	GSM3020410
	GSM3020411
	GSM3020412
	GSM3020413
	GSM3020414
	GSM3020415
	GSM3020416
	GSM3020417
	GSM3020418
	GSM3020419
	GSM3020420
	GSM3020421
	GSM3020422
	GSM3020423
	GSM3020424
	GSM3020425
	GSM3020426
	GSM3020427
	GSM3020428
	GSM3020429
	GSM3020430
	GSM3020431
	GSM3020432
	GSM3020433
	GSM3020434
	GSM3020435
	GSM3020436
	GSM3020437
	GSM3020438
	GSM3020439
	GSM3020440
	GSM3020441
	GSM3020442
	GSM3020443
	GSM3020444
	!Sample_geo_accession
	GSM3020405
	GSM3020406
	GSM3020407
	GSM3020408
	GSM3020409
	GSM3020410
	GSM3020411
	GSM3020412
	GSM3020413
	GSM3020414
	GSM3020415
	GSM3020416
	GSM3020417
	GSM3020418
	GSM3020419
	GSM3020420
	GSM3020421
	GSM3020422
	GSM3020423
	GSM3020424
	GSM3020425
	GSM3020426
	GSM3020427
	GSM3020428
	GSM3020429
	GSM3020430
	GSM3020431
	GSM3020432
	GSM3020433
	GSM3020434
	GSM3020435
	GSM3020436
	GSM3020437
	GSM3020438
	GSM3020439
	GSM3020440
	GSM3020441
	GSM3020442
	GSM3020443
	GSM3020444
	!Sample_geo_accession
	GSM3020405
	GSM3020406
	GSM3020407
	GSM3020408
	GSM3020409
	GSM3020410
	GSM3020411
	GSM3020412
	GSM3020413
	GSM3020414
	GSM3020415
	GSM3020416
	GSM3020417
	GSM3020418
	GSM3020419
	GSM3020420
	GSM3020421
	GSM3020422
	GSM3020423
	GSM3020424
	GSM3020425
	GSM3020426
	GSM3020427
	GSM3020428
	GSM3020429
	GSM3020430
	GSM3020431
	GSM3020432
	GSM3020433
	GSM3020434
	GSM3020435
	GSM3020436
	GSM3020437
	GSM3020438
	GSM3020439
	GSM3020440
	GSM3020441
	GSM3020442
	GSM3020443
	GSM3020444
	!Sample_geo_accession
	GSM3020405
	GSM3020406
	GSM3020407
	GSM3020408
	GSM3020409
	GSM3020410
	GSM3020411
	GSM3020412
	GSM3020413
	GSM3020414
	GSM3020415
	GSM3020416
	GSM3020417
	GSM3020418
	GSM3020419
	GSM3020420
	GSM3020421
	GSM3020422
	GSM3020423
	GSM3020424
	GSM3020425
	GSM3020426
	GSM3020427
	GSM3020428
	GSM3020429
	GSM3020430
	GSM3020431
	GSM3020432
	GSM3020433
	GSM3020434
	GSM3020435
	GSM3020436
	GSM3020437
	GSM3020438
	GSM3020439
	GSM3020440
	GSM3020441
	GSM3020442
	GSM3020443
	GSM3020444
	!Sample_geo_accession
	GSM3020405
	GSM3020406
	GSM3020407
	GSM3020408
	GSM3020409
	GSM3020410
	GSM3020411
	GSM3020412
	GSM3020413
	GSM3020414
	GSM3020415
	GSM3020416
	GSM3020417
	GSM3020418
	GSM3020419
	GSM3020420
	GSM3020421
	GSM3020422
	GSM3020423
	GSM3020424
	GSM3020425
	GSM3020426
	GSM3020427
	GSM3020428
	GSM3020429
	GSM3020430
	GSM3020431
	GSM3020432
	GSM3020433
	GSM3020434
	GSM3020435
	GSM3020436
	GSM3020437
	GSM3020438
	GSM3020439
	GSM3020440
	GSM3020441
	GSM3020442
	GSM3020443
	GSM3020444
	!Sample_geo_accession
	GSM3020405
	GSM3020406
	GSM3020407
	GSM3020408
	GSM3020409
	GSM3020410
	GSM3020411
	GSM3020412
	GSM3020413
	GSM3020414
	GSM3020415
	GSM3020416
	GSM3020417
	GSM3020418
	GSM3020419
	GSM3020420
	GSM3020421
	GSM3020422
	GSM3020423
	GSM3020424
	GSM3020425
	GSM3020426
	GSM3020427
	GSM3020428
	GSM3020429
	GSM3020430
	GSM3020431
	GSM3020432
	GSM3020433
	GSM3020434
	GSM3020435
	GSM3020436
	GSM3020437
	GSM3020438
	GSM3020439
	GSM3020440
	GSM3020441
	GSM3020442
	GSM3020443
	GSM3020444
	!Sample_geo_accession
	GSM3020405
	GSM3020406
	GSM3020407
	GSM3020408
	GSM3020409
	GSM3020410
	GSM3020411
	GSM3020412
	GSM3020413
	GSM3020414
	GSM3020415
	GSM3020416
	GSM3020417
	GSM3020418
	GSM3020419
	GSM3020420
	GSM3020421
	GSM3020422
	GSM3020423
	GSM3020424
	GSM3020425
	GSM3020426
	GSM3020427
	GSM3020428
	GSM3020429
	GSM3020430
	GSM3020431
	GSM3020432
	GSM3020433
	GSM3020434
	GSM3020435
	GSM3020436
	GSM3020437
	GSM3020438
	GSM3020439
	GSM3020440
	GSM3020441
	GSM3020442
	GSM3020443
	GSM3020444
	!Sample_geo_accession
	GSM3020405
	GSM3020406
	GSM3020407
	GSM3020408
	GSM3020409
	GSM3020410
	GSM3020411
	GSM3020412
	GSM3020413
	GSM3020414
	GSM3020415
	GSM3020416
	GSM3020417
	GSM3020418
	GSM3020419
	GSM3020420
	GSM3020421
	GSM3020422
	GSM3020423
	GSM3020424
	GSM3020425
	GSM3020426
	GSM3020427
	GSM3020428
	GSM3020429
	GSM3020430
	GSM3020431
	GSM3020432
	GSM3020433
	GSM3020434
	GSM3020435
	GSM3020436
	GSM3020437
	GSM3020438
	GSM3020439
	GSM3020440
	GSM3020441
	GSM3020442
	GSM3020443
	GSM3020444
	!Sample_geo_accession
	GSM3020405
	GSM3020406
	GSM3020407
	GSM3020408
	GSM3020409
	GSM3020410
	GSM3020411
	GSM3020412
	GSM3020413
	GSM3020414
	GSM3020415
	GSM3020416
	GSM3020417
	GSM3020418
	GSM3020419
	GSM3020420
	GSM3020421
	GSM3020422
	GSM3020423
	GSM3020424
	GSM3020425
	GSM3020426
	GSM3020427
	GSM3020428
	GSM3020429
	GSM3020430
	GSM3020431
	GSM3020432
	GSM3020433
	GSM3020434
	GSM3020435
	GSM3020436
	GSM3020437
	GSM3020438
	GSM3020439
	GSM3020440
	GSM3020441
	GSM3020442
	GSM3020443
	GSM3020444
	!Sample_geo_accession
	GSM3020405
	GSM3020406
	GSM3020407
	GSM3020408
	GSM3020409
	GSM3020410
	GSM3020411
	GSM3020412
	GSM3020413
	GSM3020414
	GSM3020415
	GSM3020416
	GSM3020417
	GSM3020418
	GSM3020419
	GSM3020420
	GSM3020421
	GSM3020422
	GSM3020423
	GSM3020424
	GSM3020425
	GSM3020426
	GSM3020427
	GSM3020428
	GSM3020429
	GSM3020430
	GSM3020431
	GSM3020432
	GSM3020433
	GSM3020434
	GSM3020435
	GSM3020436
	GSM3020437
	GSM3020438
	GSM3020439
	GSM3020440
	GSM3020441
	GSM3020442
	GSM3020443
	GSM3020444
	!Sample_geo_accession
	GSM3020405
	GSM3020406
	GSM3020407
	GSM3020408
	GSM3020409
	GSM3020410
	GSM3020411
	GSM3020412
	GSM3020413
	GSM3020414
	GSM3020415
	GSM3020416
	GSM3020417
	GSM3020418
	GSM3020419
	GSM3020420
	GSM3020421
	GSM3020422
	GSM3020423
	GSM3020424
	GSM3020425
	GSM3020426
	GSM3020427
	GSM3020428
	GSM3020429
	GSM3020430
	GSM3020431
	GSM3020432
	GSM3020433
	GSM3020434
	GSM3020435
	GSM3020436
	GSM3020437
	GSM3020438
	GSM3020439
	GSM3020440
	GSM3020441
	GSM3020442
	GSM3020443
	GSM3020444
	!Sample_geo_accession
	GSM3020405
	GSM3020406
	GSM3020407
	GSM3020408
	GSM3020409
	GSM3020410
	GSM3020411
	GSM3020412
	GSM3020413
	GSM3020414
	GSM3020415
	GSM3020416
	GSM3020417
	GSM3020418
	GSM3020419
	GSM3020420
	GSM3020421
	GSM3020422
	GSM3020423
	GSM3020424
	GSM3020425
	GSM3020426
	GSM3020427
	GSM3020428
	GSM3020429
	GSM3020430
	GSM3020431
	GSM3020432
	GSM3020433
	GSM3020434
	GSM3020435
	GSM3020436
	GSM3020437
	GSM3020438
	GSM3020439
	GSM3020440
	GSM3020441
	GSM3020442
	GSM3020443
	GSM3020444
	!Sample_geo_accession
	GSM3020405
	GSM3020406
	GSM3020407
	GSM3020408
	GSM3020409
	GSM3020410
	GSM3020411
	GSM3020412
	GSM3020413
	GSM3020414
	GSM3020415
	GSM3020416
	GSM3020417
	GSM3020418
	GSM3020419
	GSM3020420
	GSM3020421
	GSM3020422
	GSM3020423
	GSM3020424
	GSM3020425
	GSM3020426
	GSM3020427
	GSM3020428
	GSM3020429
	GSM3020430
	GSM3020431
	GSM3020432
	GSM3020433
	GSM3020434
	GSM3020435
	GSM3020436
	GSM3020437
	GSM3020438
	GSM3020439
	GSM3020440
	GSM3020441
	GSM3020442
	GSM3020443
	GSM3020444
	!Sample_geo_accession
	GSM3020405
	GSM3020406
	GSM3020407
	GSM3020408
	GSM3020409
	GSM3020410
	GSM3020411
	GSM3020412
	GSM3020413
	GSM3020414
	GSM3020415
	GSM3020416
	GSM3020417
	GSM3020418
	GSM3020419
	GSM3020420
	GSM3020421
	GSM3020422
	GSM3020423
	GSM3020424
	GSM3020425
	GSM3020426
	GSM3020427
	GSM3020428
	GSM3020429
	GSM3020430
	GSM3020431
	GSM3020432
	GSM3020433
	GSM3020434
	GSM3020435
	GSM3020436
	GSM3020437
	GSM3020438
	GSM3020439
	GSM3020440
	GSM3020441
	GSM3020442
	GSM3020443
	GSM3020444
	!Sample_geo_accession
	GSM3020405
	GSM3020406
	GSM3020407
	GSM3020408
	GSM3020409
	GSM3020410
	GSM3020411
	GSM3020412
	GSM3020413
	GSM3020414
	GSM3020415
	GSM3020416
	GSM3020417
	GSM3020418
	GSM3020419
	GSM3020420
	GSM3020421
	GSM3020422
	GSM3020423
	GSM3020424
	GSM3020425
	GSM3020426
	GSM3020427
	GSM3020428
	GSM3020429
	GSM3020430
	GSM3020431
	GSM3020432
	GSM3020433
	GSM3020434
	GSM3020435
	GSM3020436
	GSM3020437
	GSM3020438
	GSM3020439
	GSM3020440
	GSM3020441
	GSM3020442
	GSM3020443
	GSM3020444
	!Sample_geo_accession
	GSM3020405
	GSM3020406
	GSM3020407
	GSM3020408
	GSM3020409
	GSM3020410
	GSM3020411
	GSM3020412
	GSM3020413
	GSM3020414
	GSM3020415
	GSM3020416
	GSM3020417
	GSM3020418
	GSM3020419
	GSM3020420
	GSM3020421
	GSM3020422
	GSM3020423
	GSM3020424
	GSM3020425
	GSM3020426
	GSM3020427
	GSM3020428
	GSM3020429
	GSM3020430
	GSM3020431
	GSM3020432
	GSM3020433
	GSM3020434
	GSM3020435
	GSM3020436
	GSM3020437
	GSM3020438
	GSM3020439
	GSM3020440
	GSM3020441
	GSM3020442
	GSM3020443
	GSM3020444
	!Sample_geo_accession
	GSM3020405
	GSM3020406
	GSM3020407
	GSM3020408
	GSM3020409
	GSM3020410
	GSM3020411
	GSM3020412
	GSM3020413
	GSM3020414
	GSM3020415
	GSM3020416
	GSM3020417
	GSM3020418
	GSM3020419
	GSM3020420
	GSM3020421
	GSM3020422
	GSM3020423
	GSM3020424
	GSM3020425
	GSM3020426
	GSM3020427
	GSM3020428
	GSM3020429
	GSM3020430
	GSM3020431
	GSM3020432
	GSM3020433
	GSM3020434
	GSM3020435
	GSM3020436
	GSM3020437
	GSM3020438
	GSM3020439
	GSM3020440
	GSM3020441
	GSM3020442
	GSM3020443
	GSM3020444
	!Sample_geo_accession
	GSM3020405
	GSM3020406
	GSM3020407
	GSM3020408
	GSM3020409
	GSM3020410
	GSM3020411
	GSM3020412
	GSM3020413
	GSM3020414
	GSM3020415
	GSM3020416
	GSM3020417
	GSM3020418
	GSM3020419
	GSM3020420
	GSM3020421
	GSM3020422
	GSM3020423
	GSM3020424
	GSM3020425
	GSM3020426
	GSM3020427
	GSM3020428
	GSM3020429
	GSM3020430
	GSM3020431
	GSM3020432
	GSM3020433
	GSM3020434
	GSM3020435
	GSM3020436
	GSM3020437
	GSM3020438
	GSM3020439
	GSM3020440
	GSM3020441
	GSM3020442
	GSM3020443
	GSM3020444
	!Sample_geo_accession
	GSM3020405
	GSM3020406
	GSM3020407
	GSM3020408
	GSM3020409
	GSM3020410
	GSM3020411
	GSM3020412
	GSM3020413
	GSM3020414
	GSM3020415
	GSM3020416
	GSM3020417
	GSM3020418
	GSM3020419
	GSM3020420
	GSM3020421
	GSM3020422
	GSM3020423
	GSM3020424
	GSM3020425
	GSM3020426
	GSM3020427
	GSM3020428
	GSM3020429
	GSM3020430
	GSM3020431
	GSM3020432
	GSM3020433
	GSM3020434
	GSM3020435
	GSM3020436
	GSM3020437
	GSM3020438
	GSM3020439
	GSM3020440
	GSM3020441
	GSM3020442
	GSM3020443
	GSM3020444
	!Sample_geo_accession
	GSM3020405
	GSM3020406
	GSM3020407
	GSM3020408
	GSM3020409
	GSM3020410
	GSM3020411
	GSM3020412
	GSM3020413
	GSM3020414
	GSM3020415
	GSM3020416
	GSM3020417
	GSM3020418
	GSM3020419
	GSM3020420
	GSM3020421
	GSM3020422
	GSM3020423
	GSM3020424
	GSM3020425
	GSM3020426
	GSM3020427
	GSM3020428
	GSM3020429
	GSM3020430
	GSM3020431
	GSM3020432
	GSM3020433
	GSM3020434
	GSM3020435
	GSM3020436
	GSM3020437
	GSM3020438
	GSM3020439
	GSM3020440
	GSM3020441
	GSM3020442
	GSM3020443
	GSM3020444
	!Sample_geo_accession
	GSM3020405
	GSM3020406
	GSM3020407
	GSM3020408
	GSM3020409
	GSM3020410
	GSM3020411
	GSM3020412
	GSM3020413
	GSM3020414
	GSM3020415
	GSM3020416
	GSM3020417
	GSM3020418
	GSM3020419
	GSM3020420
	GSM3020421
	GSM3020422
	GSM3020423
	GSM3020424
	GSM3020425
	GSM3020426
	GSM3020427
	GSM3020428
	GSM3020429
	GSM3020430
	GSM3020431
	GSM3020432
	GSM3020433
	GSM3020434
	GSM3020435
	GSM3020436
	GSM3020437
	GSM3020438
	GSM3020439
	GSM3020440
	GSM3020441
	GSM3020442
	GSM3020443
	GSM3020444
	!Sample_geo_accession
	GSM3020405
	GSM3020406
	GSM3020407
	GSM3020408
	GSM3020409
	GSM3020410
	GSM3020411
	GSM3020412
	GSM3020413
	GSM3020414
	GSM3020415
	GSM3020416
	GSM3020417
	GSM3020418
	GSM3020419
	GSM3020420
	GSM3020421
	GSM3020422
	GSM3020423
	GSM3020424
	GSM3020425
	GSM3020426
	GSM3020427
	GSM3020428
	GSM3020429
	GSM3020430
	GSM3020431
	GSM3020432
	GSM3020433
	GSM3020434
	GSM3020435
	GSM3020436
	GSM3020437
	GSM3020438
	GSM3020439
	GSM3020440
	GSM3020441
	GSM3020442
	GSM3020443
	GSM3020444
	!Sample_geo_accession
	GSM3020405
	GSM3020406
	GSM3020407
	GSM3020408
	GSM3020409
	GSM3020410
	GSM3020411
	GSM3020412
	GSM3020413
	GSM3020414
	GSM3020415
	GSM3020416
	GSM3020417
	GSM3020418
	GSM3020419
	GSM3020420
	GSM3020421
	GSM3020422
	GSM3020423
	GSM3020424
	GSM3020425
	GSM3020426
	GSM3020427
	GSM3020428
	GSM3020429
	GSM3020430
	GSM3020431
	GSM3020432
	GSM3020433
	GSM3020434
	GSM3020435
	GSM3020436
	GSM3020437
	GSM3020438
	GSM3020439
	GSM3020440
	GSM3020441
	GSM3020442
	GSM3020443
	GSM3020444
	!Sample_geo_accession
	GSM3020405
	GSM3020406
	GSM3020407
	GSM3020408
	GSM3020409
	GSM3020410
	GSM3020411
	GSM3020412
	GSM3020413
	GSM3020414
	GSM3020415
	GSM3020416
	GSM3020417
	GSM3020418
	GSM3020419
	GSM3020420
	GSM3020421
	GSM3020422
	GSM3020423
	GSM3020424
	GSM3020425
	GSM3020426
	GSM3020427
	GSM3020428
	GSM3020429
	GSM3020430
	GSM3020431
	GSM3020432
	GSM3020433
	GSM3020434
	GSM3020435
	GSM3020436
	GSM3020437
	GSM3020438
	GSM3020439
	GSM3020440
	GSM3020441
	GSM3020442
	GSM3020443
	GSM3020444
	!Sample_geo_accession
	GSM3020405
	GSM3020406
	GSM3020407
	GSM3020408
	GSM3020409
	GSM3020410
	GSM3020411
	GSM3020412
	GSM3020413
	GSM3020414
	GSM3020415
	GSM3020416
	GSM3020417
	GSM3020418
	GSM3020419
	GSM3020420
	GSM3020421
	GSM3020422
	GSM3020423
	GSM3020424
	GSM3020425
	GSM3020426
	GSM3020427
	GSM3020428
	GSM3020429
	GSM3020430
	GSM3020431
	GSM3020432
	GSM3020433
	GSM3020434
[truncated: 625 more rows]
