# Supplementary material for: Identification of the cuproptosis-related hub genes and therapeutic agents for sarcopenia
Source: Front Genet. 2023 Mar 17;14:1136763. doi: 10.3389/fgene.2023.1136763 (PMC10063920; doi:10.3389/fgene.2023.1136763)
Supplement: Supplementary file 2 [file Table1.XLSX]

## Sheet: Sheet1
Cuproptosis-related genes
DLD
FDX1
LIAS
LIPT1
CDKN2A
DLAT
GLS
MTF1
PDHA1
PDHB
ATP7A
ATP7B
GSS
SLC31A1
GLRX5
ISCA2
NDUFA1
NDUFA8
NDUFB10
NDUFB2
NDUFB6
NDUFC1
NDUFC2
NDUFV2
TIMMDC1
DLTA
SLC3A1
DLST
DBT
GCSH
NFE2L2
